# Supplementary material for: Effects of Environmental Stresses on Synthesis of 2-Phenylethanol and IAA by Enterobacter sp. CGMCC 5087
Source: Microorganisms. 2024 Mar 26;12(4):663. doi: 10.3390/microorganisms12040663 (PMC11052032; doi:10.3390/microorganisms12040663)
Supplement: Supplementary file 1 [file microorganisms-12-00663-s001.zip]

Archive with 1 entries (1 files):
- supplementary-microorganisms-2893618.pdf
